# Supplementary material for: Analysis of DNA Repair-Related Prognostic Function and Mechanism in Gastric Cancer
Source: Front Cell Dev Biol. 2022 May 17;10:897096. doi: 10.3389/fcell.2022.897096 (PMC9152153; doi:10.3389/fcell.2022.897096)
Supplement: Supplementary file 1 [file Table2.XLSX]

## Sheet: Sheet1
immune cells	P-value	high-risk-mean	low-risk-mean
aDC	0.000778	0.207425	0.160148
Adipocytes	3.84e-08	0.009217	0.001816
Astrocytes	2.02e-20	0.065763	0.017399
Basophils	4.29e-11	0.038562	0.074164
CD4+ memory T-cells	3.88e-11	0.006327	0.011143
CD4+ naive T-cells	4.78e-08	0.032037	0.010363
CD4+ T-cells	0.038738	0.002741	0.000421
CD4+ Tcm	1.3e-08	0.018159	0.009406
CD8+ naive T-cells	2.02e-06	0.005599	0.009009
CD8+ Tem	0.049918	0.001828	0.002108
cDC	8.63e-06	0.060843	0.039428
Chondrocytes	5.62e-36	0.085348	0.009571
CLP	1.42e-15	0.020647	0.044292
CMP	0.0159	0.001907	0.000122
DC	0.000723	0.010642	0.007524
Endothelial cells	7.8e-18	0.082195	0.030311
Eosinophils	3.47e-12	0.005412	0.001655
Epithelial cells	0.000474	0.329497	0.38116
Erythrocytes	0.003104	3e-06	1e-05
Fibroblasts	1.25e-31	0.179686	0.014935
GMP	0.029071	0.004521	0.000219
Hepatocytes	7.34e-10	0.004289	0.002597
HSC	8.96e-40	0.172816	0.038798
Keratinocytes	7.33e-07	0.0372	0.047007
ly Endothelial cells	1.55e-20	0.043225	0.013498
Mast cells	0.000706	0.005986	0.00764
Megakaryocytes	8.67e-22	0.007098	0.00185
Melanocytes	0.001059	0.004153	0.002418
MEP	3.63e-22	0.04022	0.074259
Mesangial cells	1.6e-17	0.038501	0.018152
Monocytes	0.000102	0.011129	0.004107
MPP	0.00427	0.00022	0.000457
mv Endothelial cells	5.33e-11	0.032543	0.012718
Neurons	5.42e-20	0.006175	0.001685
NK cells	0.01404	0.000305	0.000434
Osteoblast	4.87e-08	0.002779	0.011223
pDC	4.69e-12	0.009244	0.01927
Pericytes	6.15e-08	0.101076	0.050771
Plasma cells	1.15e-07	0.01859	0.025321
Preadipocytes	7.51e-08	0.020946	0.002257
pro B-cells	1.56e-17	0.004821	0.011009
Sebocytes	5.26e-05	0.020133	0.021634
Skeletal muscle	6.51e-06	0.001222	0.000201
Smooth muscle	0.001454	0.288707	0.239522
Th1 cells	4.24e-26	0.06606	0.159423
Th2 cells	4.87e-25	0.048621	0.125429
