# Supplementary material for: Analysis of DNA Repair-Related Prognostic Function and Mechanism in Gastric Cancer
Source: Front Cell Dev Biol. 2022 May 17;10:897096. doi: 10.3389/fcell.2022.897096 (PMC9152153; doi:10.3389/fcell.2022.897096)
Supplement: Supplementary file 2 [file Table3.XLSX]

## Sheet: Sheet1
DNA repair related GO terms, KEGG pathways and Reactome Pathways	Genes
GOBP_BASE_EXCISION_REPAIR	PARP2, HUWE1, POLQ, DNA2, ERCC6, FEN1, FAM168A, SMUG1, NEIL2, APEX2, POLL, HMGB1, APEX1, LIG1, LIG3, MPG, MUTYH, NTHL1, OGG1, PCNA, POLB, POLD1, POLE, POLG, USP47, PRMT6, NEIL3, RPA1, RPA2, RPA3, RPS3, TDG, UNG, WRN, XPA, XRCC1, NEIL1, HMGA2, MBD4
GOBP_BASE_EXCISION_REPAIR_AP_SITE_FORMATION	SMUG1, NEIL2, MPG, MUTYH, NTHL1, OGG1, TDG, UNG, NEIL1, MBD4
GOBP_BASE_EXCISION_REPAIR_GAP_FILLING	POLL, PCNA, POLB, POLD1, POLE, POLG
GOBP_NUCLEOTIDE_EXCISION_REPAIR_DNA_DAMAGE_RECOGNITION	CETN2, COPS8, COPS6, COPS5, PARP1, DDB1, DDB2, GPS1, COPS7A, COPS4, RAD23B, RPS27A, COPS7B, UBA52, UBB, UBC, XPA, XPC, CUL4B, CUL4A, COPS3, COPS2, RBX1
GOBP_NUCLEOTIDE_EXCISION_REPAIR_DNA_DUPLEX_UNWINDING	CETN2, PARP1, DDB1, DDB2, ERCC2, ERCC3, GTF2H1, GTF2H2, GTF2H3, GTF2H4, GTF2H5, RAD23B, RPS27A, UBA52, UBB, UBC, XPA, XPC, CUL4B, CUL4A, CHD1L, RBX1
GOBP_TRANSCRIPTION_COUPLED_NUCLEOTIDE_EXCISION_REPAIR	CDK7, PPIE, POLD3, COPS8, COPS6, COPS5, ERCC8, DDB1, EP300, ERCC1, ERCC2, ERCC3, ERCC4, ERCC5, ERCC6, PRPF19, GPS1, GTF2H1, GTF2H2, GTF2H3, GTF2H4, HMGN1, LIG1, LIG3, GTF2H5, MNAT1, COPS7A, PCNA, COPS4, POLK, POLD1, POLD2, POLR2A, POLR2B, POLR2C, POLR2D, POLR2E, POLR2F, POLR2G, POLR2H, POLR2I, POLR2J, POLR2K, POLR2L, XAB2, ISY1, UVSSA, POLD4, RFC1, RFC2, RFC3, RFC4, RFC5, RPA1, RPA2, RPA3, RPS27A…
GOBP_NUCLEOTIDE_EXCISION_REPAIR	CDK7, PPIE, SLC30A9, CETN1, CETN2, POLD3, COPS8, COPS6, COPS5, KAT7, PNKP, ERCC8, HUS1B, PARP1, COMMD1, DDB1, DDB2, EP300, ERCC1, ERCC2, ERCC3, ERCC4, ERCC5, ERCC6, FANCC, FAN1, SIRT1, PRPF19, POLL, GPS1, GTF2H1, GTF2H2, GTF2H3, GTF2H4, RPA4, HMGB1, HMGN1, HUS1, LIG1, LIG3, LIG4, GTF2H5, ATXN3, MNAT1, NTHL1, OGG1, COPS7A, PCNA, COPS4, POLK, POLD1, POLD2, POLE, POLR2A, POLR2B, POLR2C, POLR2D, POLR…
GOBP_NUCLEOTIDE_EXCISION_REPAIR_PREINCISION_COMPLEX_STABILIZATION	PARP1, DDB1, DDB2, ERCC1, ERCC2, ERCC3, ERCC4, ERCC5, GTF2H1, GTF2H2, GTF2H3, GTF2H4, GTF2H5, RPA1, RPA2, RPA3, XPA, CUL4B, CUL4A, CHD1L, RBX1
GOBP_NUCLEOTIDE_EXCISION_REPAIR_PREINCISION_COMPLEX_ASSEMBLY	CDK7, CETN2, PARP1, DDB1, DDB2, ERCC2, ERCC3, ERCC5, GTF2H1, GTF2H2, GTF2H3, GTF2H4, GTF2H5, MNAT1, RAD23B, RPA1, RPA2, RPA3, RPS27A, UBA52, UBB, UBC, XPA, XPC, CUL4B, CUL4A, CCNH, CHD1L, RBX1
GOBP_NUCLEOTIDE_EXCISION_REPAIR_DNA_GAP_FILLING	POLD3, LIG1, LIG3, LIG4, PCNA, POLK, POLD1, POLD2, POLE, POLD4, RFC1, RFC2, RFC3, RFC4, RFC5, RPA1, RPA2, RPA3, RPS27A, UBA52, UBB, UBC, XRCC1
GOBP_NUCLEOTIDE_EXCISION_REPAIR_DNA_INCISION	POLD3, PARP1, DDB1, DDB2, ERCC1, ERCC2, ERCC3, ERCC4, ERCC5, FAN1, GTF2H1, GTF2H2, GTF2H3, GTF2H4, GTF2H5, NTHL1, OGG1, PCNA, POLK, POLD1, POLD2, POLD4, RFC1, RFC2, RFC3, RFC4, RFC5, RPA1, RPA2, RPA3, RPS27A, UBA52, UBB, UBC, XPA, CUL4B, CUL4A, CHD1L, RBX1
GOBP_GLOBAL_GENOME_NUCLEOTIDE_EXCISION_REPAIR	CETN2, PARP1, DDB1, DDB2, ERCC1, ERCC2, ERCC3, ERCC4, GTF2H1, GTF2H2, GTF2H3, GTF2H4, GTF2H5, RNF111, RAD23B, RPS27A, UBA52, UBB, UBC, XPA, XPC, CUL4B, CUL4A, USP45, CHD1L, RBX1
GOBP_MEIOTIC_MISMATCH_REPAIR	ERCC1, MSH6, MSH3, MSH4, MSH5
GOBP_MISMATCH_REPAIR	RNASEH2A, POLD3, PMS2P11, TREX1, ERCC1, ABL1, MCM9, MLH3, SETD2, MSH6, HMGB1, LIG1, MLH1, MSH2, MSH3, MSH4, MSH5, MUTYH, PCNA, PMS1, PMS2P1, PMS2P5, PMS2P3, PMS2, POLD1, POLD2, PRKCG, POLD4, RPA1, RPA2, RPA3, TDG, TP73, PMS2P6, XPC, AXIN2, HDAC10, EXO1
GOBP_REGULATION_OF_DOUBLE_STRAND_BREAK_REPAIR_VIA_HOMOLOGOUS_RECOMBINATION	ACTR2, MAD2L2, RAD51AP1, POLQ, CHEK1, SHLD3, CGAS, RMI2, PARP1, SHLD1, PPP4R2, USP51, ARID2, ERCC6, FANCB, ZNF365, KDM1A, SMCHD1, SPIDR, FUS, SETD2, OOEP, MRNIP, SIRT6, RTEL1, TERF2IP, SHLD2, PARPBP, RADX, WRAP53, RIF1, PPP4C, TEX15, UBQLN4, WDR48, RAD51, RPA2, FIGNL1, MAGEF1, MMS19, TP53BP1, WAS, KLHL15, FBH1, TIMELESS, HELB, RECQL5
GOBP_POSITIVE_REGULATION_OF_DOUBLE_STRAND_BREAK_REPAIR_VIA_HOMOLOGOUS_RECOMBINATION	ACTR2, RAD51AP1, PARP1, ARID2, ERCC6, FANCB, FUS, OOEP, MRNIP, WRAP53, WDR48, MMS19, WAS, TIMELESS
GOBP_NEGATIVE_REGULATION_OF_DOUBLE_STRAND_BREAK_REPAIR_VIA_HOMOLOGOUS_RECOMBINATION	MAD2L2, POLQ, SHLD3, CGAS, RMI2, SHLD1, FANCB, SMCHD1, SHLD2, PARPBP, RADX, RIF1, UBQLN4, MAGEF1, TP53BP1, KLHL15, FBH1, HELB, RECQL5
GOBP_HOMOLOGOUS_RECOMBINATION	RNF212B, RAD50, RAD51AP1, HSF2BP, PRDM7, DMC1, KLHDC3, CNTD1, CORT, EME1, SHOC1, HFM1, EME2, CENPX, ERCC4, FANCD2, UBR2, SPO11, MEIOB, ANKRD31, RAD54B, MLH3, RNF212, PSMC3IP, C14orf39, CENPS, C1orf146, TEX19, MLH1, MRE11, MSH3, MSH4, MSH5, ATM, TEX11, PRDM9, FANCM, CCNB1IP1, RAD21, RAD51, RAD51C, RAD51B, RAD51D, SYCE3, NUCKS1, SYCP1, TOP2A, TOP2B, UBE2B, BRME1, C11orf80, RMI1, MUS81, HDAC10, BRIP…
GOBP_DOUBLE_STRAND_BREAK_REPAIR_VIA_CLASSICAL_NONHOMOLOGOUS_END_JOINING	ERCC8, ERCC6, XRCC6, LIG4, ZBTB7A, UVRAG
GOBP_REGULATION_OF_DOUBLE_STRAND_BREAK_REPAIR_VIA_NONHOMOLOGOUS_END_JOINING	PARP3, MAD2L2, SHLD3, PNKP, SHLD1, DTX3L, USP51, ERCC6, SMCHD1, TFIP11, POT1, HSF1, KMT5B, MRNIP, SIRT7, SHLD2, WRAP53, RIF1, KDM4D, PRKDC, SETMAR, NSD2, CYREN, AUNIP, HMGA2, PARP9, NUDT16L1, KMT5C
GOBP_NEGATIVE_REGULATION_OF_DOUBLE_STRAND_BREAK_REPAIR_VIA_NONHOMOLOGOUS_END_JOINING	ERCC6, TFIP11, HSF1, CYREN, AUNIP, HMGA2, NUDT16L1
GOBP_POSITIVE_REGULATION_OF_DOUBLE_STRAND_BREAK_REPAIR_VIA_NONHOMOLOGOUS_END_JOINING	PARP3, MAD2L2, SHLD3, PNKP, SHLD1, DTX3L, SMCHD1, KMT5B, SHLD2, WRAP53, RIF1, KDM4D, PRKDC, SETMAR, PARP9, KMT5C
GOBP_PROTECTION_FROM_NON_HOMOLOGOUS_END_JOINING_AT_TELOMERE	ERCC1, ERCC4, TFIP11, TERF2IP, DCLRE1C, DCLRE1B, ACD, TERF2, XRCC1, DCLRE1A
GOBP_DOUBLE_STRAND_BREAK_REPAIR_VIA_BREAK_INDUCED_REPLICATION	MCMDC2, MCM2, MCM3, MCM4, MCM5, MCM6, MCM7, GINS2, MUS81, CDC7, CDC45, GINS4
GOBP_DOUBLE_STRAND_BREAK_REPAIR	PARP2, PARP3, ACTR2, RAD50, PSMD14, MAD2L2, CIB1, KAT5, RAD51AP1, POLQ, MORF4L1, TENT4A, HSF2BP, CHEK1, DMC1, CHEK2, SHLD3, PNKP, CDCA5, HELQ, CGAS, RMI2, ERCC8, SFR1, H4-16, ZSWIM7, SWSAP1, NUDT16, HUS1B, PARP1, EME1, KASH5, SHLD1, DTX3L, PPP4R2, KHDC3L, ESCO2, MCMDC2, USP51, DDX1, RNF168, DDX11, DNA2, DNTT, ARID2, EME2, NSMCE1, GGN, APLF, ERCC1, ERCC4, ERCC6, EYA1, EYA3, FANCD2, FANCB, FEN1, ZN…
GOBP_DOUBLE_STRAND_BREAK_REPAIR_INVOLVED_IN_MEIOTIC_RECOMBINATION	HSF2BP, FANCD2, SPO11, PRDM9, BRME1, BRIP1
GOBP_REGULATION_OF_DOUBLE_STRAND_BREAK_REPAIR	PARP3, ACTR2, MAD2L2, RAD51AP1, POLQ, CHEK1, SHLD3, PNKP, CGAS, RMI2, NUDT16, PARP1, SHLD1, DTX3L, PPP4R2, KHDC3L, USP51, DDX11, ARID2, ERCC6, FANCB, ZNF365, KDM1A, FOXM1, SMCHD1, SPIDR, TFIP11, FUS, RNF169, POT1, SETD2, HSF1, MIR221, MGMT, OOEP, OGG1, KMT5B, MRNIP, UBR5, SIRT7, SIRT6, RTEL1, PML, TERF2IP, SHLD2, PARPBP, ZCWPW1, RADX, WRAP53, RIF1, PPP4C, OTUB1, KDM4D, SLF2, PRKDC, TEX15, FMN2, U…
GOBP_POSITIVE_REGULATION_OF_DOUBLE_STRAND_BREAK_REPAIR	PARP3, ACTR2, MAD2L2, RAD51AP1, SHLD3, PNKP, NUDT16, PARP1, SHLD1, DTX3L, KHDC3L, DDX11, ARID2, ERCC6, FANCB, FOXM1, SMCHD1, SPIDR, FUS, MGMT, OOEP, KMT5B, MRNIP, SHLD2, ZCWPW1, WRAP53, RIF1, KDM4D, SLF2, PRKDC, FMN2, SPIRE1, WDR48, SETMAR, MMS19, WAS, PARP9, SLF1, SPIRE2, KMT5C, TIMELESS
GOBP_SINGLE_STRAND_BREAK_REPAIR	AP002495.1, ERCC8, PARP1, APLF, ERCC6, SIRT1, LIG4, APTX, TDP1, TERF2, TNP1, XRCC1
GOBP_DOUBLE_STRAND_BREAK_REPAIR_VIA_SINGLE_STRAND_ANNEALING	OGG1, RNF138, SLX1A, RAD52, RBBP8, SLX1B, SLX4
GOBP_RECOMBINATIONAL_REPAIR	ACTR2, RAD50, PSMD14, MAD2L2, RAD51AP1, POLQ, MORF4L1, CHEK1, DMC1, SHLD3, HELQ, CGAS, RMI2, SFR1, ZSWIM7, SWSAP1, HUS1B, PARP1, KASH5, SHLD1, PPP4R2, MCMDC2, USP51, ARID2, NSMCE1, ERCC4, ERCC6, FANCB, FEN1, ZNF365, FAN1, KDM1A, SMC5, SMCHD1, ZFYVE26, SPIDR, FUS, MMS22L, MCM9, MEIOB, RAD54B, NIPBL, SAMHD1, POLL, NSMCE2, SETD2, RPA4, H2AX, HUS1, GEN1, POLN, SWI5, LIG3, MCM2, MCM3, MCM4, MCM5, MCM6…
GOBP_NON_RECOMBINATIONAL_REPAIR	PARP3, RAD50, PSMD14, MAD2L2, KAT5, POLQ, SHLD3, PNKP, ERCC8, H4-16, SHLD1, DTX3L, USP51, RNF168, DNTT, ERCC1, ERCC4, ERCC6, PAXIP1, KDM2A, SMCHD1, TFIP11, XRCC6, IFFO1, POT1, PRPF19, POLL, POLM, PAXX, BABAM1, H2AX, HMGB1, HMGB2, HSF1, LIG3, LIG4, MLH1, MRE11, NBN, ATM, OGG1, SMARCAL1, KMT5B, MRNIP, ZBTB7A, RNF138, SIRT7, PIAS4, UIMC1, POLA1, POLB, SHLD2, SLX1A, WRAP53, RIF1, H4C15, KDM4D, PRKDC,…
GOBP_DNA_SYNTHESIS_INVOLVED_IN_DNA_REPAIR	CDKN2D, MAD2L2, POLD3, POLI, TREX1, USP43, FAAP20, PRIMPOL, ZBTB1, SIRT1, RCHY1, POLDIP2, POLN, PCNA, POLK, REV1, DTL, POLA1, POLD1, POLD2, POLE, POLE2, POLH, NPLOC4, TEX12, WRNIP1, POLD4, REV3L, RFC1, RFC2, RFC3, RFC4, RFC5, RPA1, RPA2, RPA3, RPS27A, SYCP1, UBA52, UBB, UBC, UFD1, VCP, WRN, TRIM25, HROB, SPRTN, SPATA22, PARP10, USP10, UBE2L6, ISG15, PCLAF
GOBP_DNA_REPAIR	AP002495.1, CHAF1A, PARP2, PARP3, HUWE1, ACTR2, RAD50, TRIM28, CDK2, PSMD14, CDK7, CDK9, ZMPSTE24, STUB1, TRAIP, CDKN2D, MCRS1, PPIE, MAD2L2, SLC30A9, CIB1, KAT5, RNASEH2A, CEBPG, RAD51AP1, CETN1, CETN2, POLD3, PMS2P11, POLQ, RUVBL2, COPS8, MORF4L1, ASCC3, COPS6, COPS5, TENT4A, TOPBP1, HSF2BP, CHEK1, KAT7, DMC1, WDHD1, SUPT16H, CHEK2, POLI, TREX2, POLG2, SHLD3, TREX1, PNKP, CDCA5, PARK7, HELQ, CH…
GOBP_REGULATION_OF_DNA_REPAIR	PARP3, ACTR2, TRIM28, CDK9, MAD2L2, CEBPG, RAD51AP1, POLQ, CHEK1, KAT7, SHLD3, PNKP, CGAS, RMI2, ERCC8, NUDT16, PARP1, SHLD1, DTX3L, PPP4R2, KHDC3L, USP51, RNF168, DHX9, DDX11, EGFR, ARID2, EYA4, ERCC6, EYA1, EYA2, EYA3, FANCB, FGF10, ZNF365, KDM1A, FOXM1, FAM168A, SMCHD1, SIRT1, SPIDR, TFIP11, FUS, RNF169, POT1, SETD2, BABAM1, H2AX, HMGB1, HSF1, MIR221, MGMT, OOEP, NPAS2, OGG1, PCNA, KMT5B, MRNI…
GOBP_PYRIMIDINE_DIMER_REPAIR	DDB2, ERCC1, ERCC6, SIRT1, MSH6, POLB, POLH, XPC
GOBP_POSTREPLICATION_REPAIR	MAD2L2, POLD3, POLI, USP43, NSMCE1, FAAP20, PRIMPOL, ZBTB1, RCHY1, POLDIP2, POLN, MSH2, PCNA, POLK, REV1, DTL, POLD1, POLD2, POLE2, POLH, WDR33, NPLOC4, RAD18, POLD4, REV3L, RFC1, RFC2, RFC3, RFC4, RFC5, RPA1, RPA2, RPA3, RPS27A, BRCA1, UBA52, UBB, UBC, UBE2A, UBE2B, UBE2N, UBE2V1, UBE2V2, UFD1, VCP, TRIM25, SPRTN, PARP10, USP10, UBE2L6, ISG15, PCLAF
GOBP_DNA_DEALKYLATION_INVOLVED_IN_DNA_REPAIR	ASCC3, ALKBH2, ALKBH3, MGMT, MPG, ASCC1, ALKBH5, FTO, ASCC2, ALKBH1
GOBP_INTERSTRAND_CROSS_LINK_REPAIR	RAD51AP1, EME1, RNF168, FAAP20, CENPX, ERCC1, ERCC4, FANCA, FANCC, FANCD2, FANCE, FANCB, FANCF, FANCG, FAN1, MCM9, UBE2T, MSH6, POLN, ERCC6L2, CENPS, ATR, SLX1A, FANCL, RFWD3, FANCI, NEIL3, WDR48, FANCM, RAD51, RAD51D, RPA1, RPA2, RPA3, RPS27A, DCLRE1C, NUCKS1, EXO5, DCLRE1B, RAD51AP2, UBA52, UBB, UBC, USP1, VCP, XPA, XRCC3, HROB, SLX1B, MUS81, FAAP100, ATRIP, SLX4, MCM8, RNF8, FAAP24, DCLRE1A
GOBP_DOUBLE_STRAND_BREAK_REPAIR_VIA_SYNTHESIS_DEPENDENT_STRAND_ANNEALING	DMC1, FANCM, RAD51, RAD51C, RAD52, XRCC3, RAD54L
GOBP_NEGATIVE_REGULATION_OF_DNA_REPAIR	MAD2L2, POLQ, SHLD3, CGAS, RMI2, SHLD1, ERCC6, FANCB, SMCHD1, TFIP11, RNF169, HSF1, MIR221, OGG1, UBR5, SHLD2, PARPBP, RADX, RIF1, OTUB1, UBQLN4, RPS3, MAGEF1, TERF2, TP53BP1, TWIST1, OTUB2, CYREN, AUNIP, KLHL15, HMGA2, NUDT16L1, FBH1, HELB, TRIP12, RECQL5
GOBP_POSITIVE_REGULATION_OF_DNA_REPAIR	PARP3, ACTR2, TRIM28, MAD2L2, CEBPG, RAD51AP1, SHLD3, PNKP, ERCC8, NUDT16, PARP1, SHLD1, DTX3L, KHDC3L, RNF168, DHX9, DDX11, EGFR, ARID2, EYA4, ERCC6, EYA1, EYA2, EYA3, FANCB, FGF10, FOXM1, FAM168A, SMCHD1, SIRT1, SPIDR, FUS, BABAM1, H2AX, HMGB1, MGMT, OOEP, NPAS2, PCNA, KMT5B, MRNIP, UIMC1, SHLD2, TMEM161A, ZCWPW1, WRAP53, RIF1, KDM4D, SLF2, PRKCG, PRKDC, FMN2, SPIRE1, TIGAR, CBX8, WDR48, RPS3, …
GOBP_DNA_LIGATION_INVOLVED_IN_DNA_REPAIR	LIG3, LIG4, POLB, XRCC1, XRCC4
GOBP_UV_DAMAGE_EXCISION_REPAIR	POLD3, TREX1, DDB1, DDB2, ERCC1, SIRT1, MC1R, INO80, XPA, XPC, ACTR5, CUL4B, H2AW
GOBP_PROTEIN_DNA_COVALENT_CROSS_LINKING_REPAIR	TRAIP, TEX264, FAM111A, VCP, VCPIP1, SPRTN
GOBP_REPLICATION_BORN_DOUBLE_STRAND_BREAK_REPAIR_VIA_SISTER_CHROMATID_EXCHANGE	FANCB, NIPBL, RAD21, RAD51, RAD21L1, XRCC1, RECQL5, REC8
KEGG_BASE_EXCISION_REPAIR	NEIL2,MPG,SMUG1,XRCC1,POLE4,HMGB1,POLE3,POLD4,MBD4,OGG1,UNG,POLD3,PCNA,NEIL1,POLE2,PARP4,PARP3,PARP2,POLB,APEX1,POLL,POLD1,POLD2,POLE,NEIL3,TDG,APEX2,LIG3,HMGB1P1,NTHL1,HMGB1P40,FEN1,LIG1,MUTYH,PARP1
KEGG_NUCLEOTIDE_EXCISION_REPAIR	MNAT1,POLE4,ERCC4,POLE3,ERCC3,ERCC6,ERCC5,GTF2H5,POLD4,ERCC2,RFC4,CETN2,RFC5,RPA1,RAD23B,RBX1,DDB2,RPA3,POLD3,RPA2,RAD23A,PCNA,RPA4,DDB1,POLE2,ERCC1,POLD1,POLD2,POLE,RFC1,RFC3,RFC2,XPC,XPA,GTF2H2,GTF2H1,CDK7,LIG1,CUL4A,CUL4B,ERCC8,CCNH,GTF2H4,GTF2H3
KEGG_MISMATCH_REPAIR	MLH3,POLD1,MLH1,POLD2,RFC1,MSH2,RFC3,RFC2,MSH3,POLD4,PMS2,RFC4,LIG1,RFC5,RPA1,MSH6,RPA3,POLD3,RPA2,PCNA,SSBP1,RPA4,EXO1
KEGG_HOMOLOGOUS_RECOMBINATION	RAD54L,XRCC3,RAD51B,NBN,RAD52,RAD51D,XRCC2,POLD4,BLM,EME1,RPA1,RAD51,POLD3,RAD50,RPA3,RPA2,RPA4,RAD51C,MRE11,BRCA2,POLD1,POLD2,MUS81,TOP3A,RAD54B,SEM1,TOP3B,SSBP1
KEGG_NON_HOMOLOGOUS_END_JOINING	XRCC4,MRE11,POLL,POLM,NHEJ1,LIG4,FEN1,DNTT,XRCC5,RAD50,XRCC6,PRKDC,DCLRE1C
REACTOME_POLB_DEPENDENT_LONG_PATCH_BASE_EXCISION_REPAIR	POLB,APEX1,LIG1,ADPRS,PARP2,PARP1,FEN1,PARG
REACTOME_PCNA_DEPENDENT_LONG_PATCH_BASE_EXCISION_REPAIR	RFC1,RFC2,POLD1,POLB,POLD3,POLE2,APEX1,LIG1,RPA3,POLD2,RFC5,POLE4,RPA2,RPA1,PCNA,RFC3,POLE3,RFC4,FEN1,POLD4,POLE
REACTOME_BASE_EXCISION_REPAIR	LIG3,RFC1,PNKP,RFC2,POLD1,NTHL1,POLB,XRCC1,UNG,POLD3,TINF2,POLE2,APEX1,ACD,MPG,LIG1,H2AZ2,RPA3,POLD2,NEIL3,RFC5,OGG1,POLE4,ADPRS,RPA2,SMUG1,H2BC11,POT1,MBD4,PARP2,RPA1,TERF2,PCNA,MUTYH,RFC3,TDG,NEIL1,PARP1,H2BC1,TERF1,POLE3,NEIL2,H2BC5,H4C8,RFC4,H2AZ1,TERF2IP,H3-4,FEN1,POLD4,POLE,H2AC6,H2BC4,H2AC20,H2BC21,H2BC13,H2AX,H2AC7,H2BU1,H4C3,H4C11,H4-16,H2BC12,H2AC18,PARG,H2BC15,H2BS1,H2AJ,H4C15,H4C14,H2…
REACTOME_BASE_EXCISION_REPAIR_AP_SITE_FORMATION	NTHL1,UNG,TINF2,ACD,MPG,H2AZ2,NEIL3,OGG1,SMUG1,H2BC11,POT1,MBD4,TERF2,MUTYH,TDG,NEIL1,H2BC1,TERF1,NEIL2,H2BC5,H4C8,H2AZ1,TERF2IP,H3-4,H2AC6,H2BC4,H2AC20,H2BC21,H2BC13,H2AX,H2AC7,H2BU1,H4C3,H4C11,H4-16,H2BC12,H2AC18,H2BC15,H2BS1,H2AJ,H4C15,H4C14,H2AC19,H4C12,H2BC14,H2BC8,H2AB1,H2BC6,H4C6,H2BC17,H4C13,H2BC9,H4C9,H2AC14,H2BC3,H4C5,H2AC8,H4C4,H2BC7,H2AC4,H2BC10,H4C1,H4C2
REACTOME_DISEASES_OF_BASE_EXCISION_REPAIR	NTHL1,NEIL3,OGG1,MUTYH,NEIL1
REACTOME_NUCLEOTIDE_EXCISION_REPAIR	POLR2J,LIG3,ERCC1,MNAT1,AQR,PIAS1,RFC1,POLR2B,ERCC8,RFC2,POLD1,XRCC1,ACTB,XAB2,POLD3,PPIE,POLR2E,POLR2F,RBX1,EP300,POLE2,YY1,ACTR5,POLR2C,UBE2I,ERCC2,POLR2I,LIG1,TFPT,ELL,RPA3,POLD2,PRPF19,GTF2H1,GTF2H3,RFC5,COPS7A,ACTR8,INO80D,INO80B,POLE4,SUMO1,RPA2,RAD23B,COPS5,POLK,USP45,INO80,PARP2,CHD1L,PIAS3,RPA1,PCNA,RFC3,CDK7,CCNH,DDB2,ERCC5,ACTL6A,XPA,COPS4,CUL4A,COPS3,PARP1,RPS27A,POLR2D,COPS7B,GTF2H2,…
REACTOME_GLOBAL_GENOME_NUCLEOTIDE_EXCISION_REPAIR_GG_NER	LIG3,ERCC1,MNAT1,PIAS1,RFC1,RFC2,POLD1,XRCC1,ACTB,POLD3,RBX1,POLE2,YY1,ACTR5,UBE2I,ERCC2,LIG1,TFPT,RPA3,POLD2,GTF2H1,GTF2H3,RFC5,COPS7A,ACTR8,INO80D,INO80B,POLE4,SUMO1,RPA2,RAD23B,COPS5,POLK,USP45,INO80,PARP2,CHD1L,PIAS3,RPA1,PCNA,RFC3,CDK7,CCNH,DDB2,ERCC5,ACTL6A,XPA,COPS4,CUL4A,COPS3,PARP1,RPS27A,COPS7B,GTF2H2,CETN2,POLE3,UBC,INO80C,XPC,RNF111,CUL4B,ERCC3,RFC4,COPS2,DDB1,COPS6,UBE2V2,INO80E,GPS1…
REACTOME_TRANSCRIPTION_COUPLED_NUCLEOTIDE_EXCISION_REPAIR_TC_NER	POLR2J,LIG3,ERCC1,MNAT1,AQR,RFC1,POLR2B,ERCC8,RFC2,POLD1,XRCC1,XAB2,POLD3,PPIE,POLR2E,POLR2F,RBX1,EP300,POLE2,POLR2C,ERCC2,POLR2I,LIG1,ELL,RPA3,POLD2,PRPF19,GTF2H1,GTF2H3,RFC5,COPS7A,POLE4,RPA2,COPS5,POLK,RPA1,PCNA,RFC3,CDK7,CCNH,ERCC5,XPA,COPS4,CUL4A,COPS3,RPS27A,POLR2D,COPS7B,GTF2H2,POLR2K,POLE3,UBC,CUL4B,ERCC3,POLR2H,RFC4,UVSSA,COPS2,DDB1,POLR2G,COPS6,GPS1,UBB,POLD4,ERCC4,POLE,POLR2L,POLR2A,US…
REACTOME_MISMATCH_REPAIR	POLD1,MLH1,POLD3,MSH2,LIG1,RPA3,POLD2,MSH3,MSH6,RPA2,PMS2,RPA1,PCNA,EXO1,POLD4
REACTOME_DISEASES_OF_MISMATCH_REPAIR_MMR	MLH1,MSH2,MSH3,MSH6,PMS2
REACTOME_HOMOLOGY_DIRECTED_REPAIR	RAD52,LIG3,BRCA1,ERCC1,MRE11,RFC1,RFC2,RAD51,POLQ,POLD1,RNF4,TP53BP1,XRCC1,TIPIN,SIRT6,POLD3,PALB2,UIMC1,CLSPN,ABL1,POLE2,RBBP8,UBE2I,NBN,PIAS4,BABAM1,RPA3,POLD2,RAD51C,NSD2,RAD51AP1,RFC5,TIMELESS,RNF8,RAD1,RAD50,POLE4,SUMO1,RPA2,POLK,CDK2,H2BC11,XRCC3,HERC2,PARP2,SLX1A,RPA1,PCNA,CCNA1,RFC3,HUS1,BRIP1,MDC1,DNA2,BARD1,BRCA2,PARP1,RPS27A,CCNA2,H2BC1,POLE3,ATM,CHEK1,PPP4C,UBC,RAD9B,RAD17,EME1,BABAM2…
REACTOME_HDR_THROUGH_HOMOLOGOUS_RECOMBINATION_HRR	BRCA1,MRE11,RFC1,RFC2,RAD51,POLD1,POLD3,PALB2,POLE2,RBBP8,NBN,RPA3,POLD2,RAD51C,RAD51AP1,RFC5,RAD1,RAD50,POLE4,RPA2,POLK,XRCC3,SLX1A,RPA1,PCNA,RFC3,HUS1,BRIP1,DNA2,BARD1,BRCA2,RPS27A,POLE3,ATM,CHEK1,UBC,RAD9B,RAD17,EME1,TOPBP1,RFC4,ATRIP,SPIDR,WRN,UBB,POLH,RHNO1,RAD9A,MUS81,KAT5,EXO1,ATR,POLD4,RMI2,POLE,TOP3A,GEN1,RMI1,SLX1B,RAD51B,RAD51D,SLX4,XRCC2,BLM,EME2,UBA52,RTEL1
REACTOME_HOMOLOGOUS_DNA_PAIRING_AND_STRAND_EXCHANGE	BRCA1,MRE11,RFC2,RAD51,PALB2,RBBP8,NBN,RPA3,RAD51C,RAD51AP1,RFC5,RAD1,RAD50,RPA2,XRCC3,RPA1,RFC3,HUS1,BRIP1,DNA2,BARD1,BRCA2,ATM,CHEK1,RAD9B,RAD17,TOPBP1,RFC4,ATRIP,WRN,RHNO1,RAD9A,KAT5,EXO1,ATR,RMI2,TOP3A,RMI1,RAD51B,RAD51D,XRCC2,BLM
REACTOME_NONHOMOLOGOUS_END_JOINING_NHEJ	BRCA1,MRE11,TDP1,TP53BP1,XRCC5,RIF1,UIMC1,NBN,PIAS4,BABAM1,NSD2,TDP2,RNF8,RAD50,SUMO1,POLM,H2BC11,HERC2,MDC1,BARD1,H2BC1,ATM,XRCC4,DCLRE1C,PAXIP1,BABAM2,H2BC5,H4C8,ABRAXAS1,RNF168,POLL,H3-4,UBE2V2,KAT5,LIG4,UBE2N,H2BC4,H2BC21,H2BC13,BRCC3,NHEJ1,H2AX,XRCC6,H2BU1,H4C3,H4C11,H4-16,H2BC12,H2BC15,H2BS1,PRKDC,H4C15,H4C14,H4C12,H2BC14,H2BC8,H2BC6,H4C6,H2BC17,H4C13,H2BC9,H4C9,H2BC3,H4C5,H4C4,H2BC7,H2BC10…
REACTOME_DNA_DOUBLE_STRAND_BREAK_REPAIR	RAD52,LIG3,BAZ1B,PPP5C,BRCA1,ERCC1,MRE11,RFC1,TDP1,RFC2,RAD51,POLQ,POLD1,RNF4,EYA2,KDM4A,TP53BP1,XRCC1,TIPIN,SIRT6,POLD3,XRCC5,RIF1,PALB2,UIMC1,CLSPN,ABL1,POLE2,RBBP8,UBE2I,EYA1,NBN,PIAS4,BABAM1,RPA3,POLD2,MAPK8,RAD51C,NSD2,RAD51AP1,RFC5,TIMELESS,TDP2,RNF8,EYA4,RAD1,RAD50,POLE4,SUMO1,RPA2,POLK,POLM,CDK2,H2BC11,XRCC3,KDM4B,HERC2,PARP2,SLX1A,RPA1,PCNA,CCNA1,RFC3,HUS1,BRIP1,MDC1,DNA2,BARD1,BRCA2,TP5…
REACTOME_SUMOYLATION_OF_DNA_DAMAGE_RESPONSE_AND_REPAIR_PROTEINS	RAD52,SCMH1,BRCA1,NUP160,PIAS1,TPR,NDC1,HDAC7,SP100,NUP133,SMC1A,NUP37,PIAS2,SEH1L,NUP50,AAAS,NUP188,RAE1,STAG2,NUP93,UBE2I,PIAS4,NSMCE4A,SMC3,NUP88,NUP98,NUP107,PHC1,NUP155,SUMO1,STAG1,NUP43,RNF2,NUP153,NUP85,NUP214,HERC2,NUP210,RPA1,PHC2,NUP42,MDC1,NUP54,TDG,NUP58,PML,CBX8,CBX4,PARP1,CETN2,CDKN2A,XRCC4,RANBP2,XPC,NUP205,NSMCE2,SEC13,NUP35,SMC6,RNF168,RAD21,WRN,BMI1,NSMCE1,PHC3,CBX2,SUMO3,NSMCE3…
REACTOME_GAP_FILLING_DNA_REPAIR_SYNTHESIS_AND_LIGATION_IN_GG_NER	LIG3,RFC1,RFC2,POLD1,XRCC1,POLD3,POLE2,LIG1,RPA3,POLD2,RFC5,POLE4,RPA2,POLK,RPA1,PCNA,RFC3,RPS27A,POLE3,UBC,RFC4,UBB,POLD4,POLE,UBA52
REACTOME_TP53_REGULATES_TRANSCRIPTION_OF_DNA_REPAIR_GENES	POLR2J,ELOA,BRCA1,MNAT1,POLR2B,CTDP1,CDK13,MLH1,CCNT2,CCNK,SUPT16H,MSH2,POLR2E,POLR2F,NELFCD,POLR2C,ELOB,ERCC2,POLR2I,ELL,GTF2H1,GTF2H3,ATF2,PMS2,GTF2F1,CCNT1,CDK7,CCNH,DDB2,CDK9,MDC1,FANCI,TP53,POLR2D,FANCD2,GTF2H2,POLR2K,SSRP1,ATM,CHEK1,ELOC,FANCC,ERCC3,POLR2H,CDK12,POLR2G,FOS,ATR,JUN,POLR2L,POLR2A,NELFA,RAD51D,TCEA1,GTF2F2,NELFB,SUPT5H,NELFE,ELOA2,SUPT4H1,GTF2H4,GTF2H5
REACTOME_DNA_REPAIR	RAD52,POLR2J,LIG3,REV3L,BAZ1B,SPRTN,PPP5C,BRCA1,ERCC1,MNAT1,MRE11,AQR,PIAS1,RFC1,PNKP,TDP1,POLR2B,ERCC8,RFC2,RAD51,POLQ,POLD1,RNF4,EYA2,NTHL1,KDM4A,TP53BP1,UFD1,POLB,RAD18,XRCC1,TIPIN,ACTB,MLH1,UNG,XAB2,UBE2T,SIRT6,POLD3,XRCC5,RIF1,PALB2,PPIE,UIMC1,ALKBH5,TINF2,CLSPN,MSH2,ABL1,POLR2E,POLR2F,ASCC2,RBX1,EP300,POLE2,YY1,APEX1,ACTR5,POLI,RBBP8,ACD,POLR2C,MPG,USP10,UBE2I,EYA1,NBN,ERCC2,PIAS4,POLR2I,BA…
REACTOME_DISEASES_OF_DNA_REPAIR	BRCA1,NTHL1,MLH1,MSH2,NEIL3,MSH3,OGG1,MSH6,PMS2,MUTYH,BARD1,NEIL1
