# Supplementary material for: Analysis of DNA Repair-Related Prognostic Function and Mechanism in Gastric Cancer
Source: Front Cell Dev Biol. 2022 May 17;10:897096. doi: 10.3389/fcell.2022.897096 (PMC9152153; doi:10.3389/fcell.2022.897096)
Supplement: Supplementary file 5 [file Table1.XLSX]

## Sheet: Sheet1
Genes	Type	DSB related genes	DDR related genes	Cancer hallmarks
BRIP1	positive	DSB	DDR
CDC45	positive	DSB	DDR	G2M CHECKPOINT, MYC TARGETS V1
CDC7	positive	DSB	DDR	G2M CHECKPOINT
CDCA2	positive
CENPK	positive
CLSPN	positive		DDR
DDIAS	positive
DLGAP5	positive			MITOTIC SPINDLE, E2F TARGETS
DTL	positive		DDR
E2F7	positive
EZH2	positive			G2M CHECKPOINT, E2F TARGETS, SPERMATOGENESIS
FANCA	positive		DDR
HELLS	positive			E2F TARGETS
HIST1H2AH	positive
KIF11	positive			MITOTIC SPINDLE, G2M CHECKPOINT
KIF15	positive			MITOTIC SPINDLE, G2M CHECKPOINT
KIF18A	positive
KIF23	positive			MITOTIC SPINDLE, G2M CHECKPOINT
KIF2C	positive			MITOTIC SPINDLE, G2M CHECKPOINT, E2F TARGETS, SPERMATOGENESIS
KNTC1	positive			MITOTIC SPINDLE
LMNB1	positive			MITOTIC SPINDLE, G2M CHECKPOINT, E2F TARGETS
MCM10	positive
MND1	positive	DSB	DDR
NCAPG	positive
ORC1	positive
PCNA	positive		DDR	DNA REPAIR, E2F TARGETS, MYC TARGETS V1, P53 PATHWAY
PLK4	positive			G2M CHECKPOINT, ESTROGEN RESPONSE LATE, E2F TARGETS, MYC TARGETS V2
POLE2	positive		DDR
POLQ	positive	DSB	DDR	G2M CHECKPOINT
POLR3G	positive			MTORC1 SIGNALING
RAD51AP1	positive	DSB	DDR	E2F TARGETS
RAD54L	positive	DSB	DDR	G2M CHECKPOINT
RFC4	positive		DDR	DNA REPAIR, MYC TARGETS V1, UV RESPONSE UP, SPERMATOGENESIS
RRM2	positive			MTORC1 SIGNALING, E2F TARGETS
TYMS	positive			DNA REPAIR, MYC TARGETS V1
UHRF1	positive		DDR
XRCC2	positive	DSB	DDR
ADCY5	negative
APOD	negative			MYOGENESIS, KRAS SIGNALING UP
C15orf59	negative
C16orf89	negative
C1QTNF2	negative
C1QTNF7	negative
CGNL1	negative
CRYAB	negative			MYOGENESIS
DAAM2	negative
DACT3	negative
DCN	negative			HYPOXIA, APOPTOSIS, EPITHELIAL MESENCHYMAL TRANSITION, GLYCOLYSIS
ELN	negative			EPITHELIAL MESENCHYMAL TRANSITION
FAM110B	negative
FMOD	negative			EPITHELIAL MESENCHYMAL TRANSITION
GHR	negative
GREM2	negative
GSTM5	negative
HSPA2	negative			UV RESPONSE UP, SPERMATOGENESIS
HSPB8	negative			ADIPOGENESIS, ESTROGEN RESPONSE EARLY, ESTROGEN RESPONSE LATE, MYOGENESIS
KCNK3	negative
LRRN4CL	negative
MFAP4	negative
NDNF	negative
NEGR1	negative			APICAL JUNCTION
NFATC4	negative
PDE2A	negative
PPP1R14A	negative
PPP1R3C	negative			HYPOXIA, MYOGENESIS
SAMD11	negative
SCN4B	negative
SCUBE2	negative			ESTROGEN RESPONSE LATE
SLC22A17	negative
SMARCD3	negative
SRPX	negative			HYPOXIA, APICAL SURFACE
TCEAL7	negative
TMEM100	negative			KRAS SIGNALING UP
TMOD1	negative
TNFAIP8L3	negative
ZCCHC24	negative
# 'DSB' is short of 'DOUBLE STRAND BREAK REPAIR'
# 'DDR' is short of 'DNA DAMAGE REPAIR'
